# Supplementary material for: Pantera Lux Drug-Coated Balloon for the Treatment of Coronary Artery Lesions in Routine Practice
Source: J Clin Med. 2025 May 1;14(9):3133. doi: 10.3390/jcm14093133 (PMC12072451; doi:10.3390/jcm14093133)
Supplement: Supplementary file 1 [file jcm-14-03133-s001.zip]

Archive with 1 entries (1 files):
- jcm-3534310-supplementary.pdf
